# Supplementary material for: The Impact of Backbone Fluorination and Side-Chain Position in Thiophene-Benzothiadiazole-Based Hole-Transport Materials on the Performance and Stability of Perovskite Solar Cells
Source: Int J Mol Sci. 2022 Nov 2;23(21):13375. doi: 10.3390/ijms232113375 (PMC9654869; doi:10.3390/ijms232113375)
Supplement: Supplementary file 1 [file ijms-23-13375-s001.zip]

Archive with 1 entries (1 files):
- ijms-1979484-supplementary.pdf
